# Supplementary material for: A WO3–CuCrO2 Tandem Photoelectrochemical Cell for Green Hydrogen Production under Simulated Sunlight
Source: Molecules. 2024 Sep 20;29(18):4462. doi: 10.3390/molecules29184462 (PMC11434413; doi:10.3390/molecules29184462)
Supplement: Supplementary file 1 [file molecules-29-04462-s001.zip]

Archive with 1 entries (1 files):
- molecules-3174615-supplementary.pdf
